# Supplementary material for: Elevated UTI Biomarkers in Symptomatic Patients with Urine Microbial Densities of 10,000 CFU/mL Indicate a Lower Threshold for Diagnosing UTIs
Source: Diagnostics (Basel). 2023 Aug 16;13(16):2688. doi: 10.3390/diagnostics13162688 (PMC10453813; doi:10.3390/diagnostics13162688)
Supplement: Supplementary file 1 [file diagnostics-13-02688-s001.zip]

Archive with 1 entries (1 files):
- diagnostics-2503151-supplementary-.pdf
